# Supplementary material for: Flow Cytometry Analyses of Meningioma Immune Cell Composition Using a Short, Optimized Digestion Protocol
Source: Cancers (Basel). 2024 Nov 25;16(23):3942. doi: 10.3390/cancers16233942 (PMC11640484; doi:10.3390/cancers16233942)
Supplement: Supplementary file 1 [file cancers-16-03942-s001.zip]

Archive with 8 entries (8 files):
- Sfig1.tif
- SFig2.tif
- SFig3.tif
- SFig4.tif
- SFig5.tif
- SFig6.tif
- SFig7.tif
- Supplementary Figures for version11.pdf
